# Supplementary material for: Dietary Alaska Pollock Protein Attenuates the Experimental Colitis Induced by Dextran Sulfate Sodium via Regulation of Gut Microbiota and Its Metabolites in Mice
Source: Metabolites. 2022 Jan 7;12(1):44. doi: 10.3390/metabo12010044 (PMC8779829; doi:10.3390/metabo12010044)
Supplement: Supplementary file 1 [file metabolites-12-00044-s001.zip]

Archive with 1 entries (1 files):
- metabolites-1526596-supplementary.pdf
